# Supplementary material for: Multiepitope-Based Peptide Vaccine Against A35R Glycoprotein and E8L Membrane Protein of Monkeypox Virus Using an Immunoinformatics Approach
Source: Biology (Basel). 2026 Mar 25;15(7):524. doi: 10.3390/biology15070524 (PMC13072216; doi:10.3390/biology15070524)
Supplement: Supplementary file 1 [file biology-15-00524-s001.zip]

Archive with 2 entries (2 files):
- biology-4193258-supplementary-revision.pdf
- Figure-S1.pdf
